# Supplementary material for: Pituitary Tumors in Maxillofacial Radiology and Daily Practice: A Scoping Review
Source: Dent J (Basel). 2026 Jun 15;14(6):368. doi: 10.3390/dj14060368 (PMC13298434; doi:10.3390/dj14060368)
Supplement: Supplementary file 1 [file dentistry-14-00368-s001.zip]

Archive with 1 entries (1 files):
- dentistry-4270498-supplementary.pdf
